# Supplementary material for: Effects of Shexiang Baoxin Pill for Coronary Microvascular Function: A Systematic Review and Meta-Analysis
Source: Front Pharmacol. 2021 Nov 2;12:751050. doi: 10.3389/fphar.2021.751050 (PMC8592925; doi:10.3389/fphar.2021.751050)
Supplement: Supplementary file 2 [file DataSheet1.ZIP]

Archive with 20 entries (19 files):
- Supplementary Figure/
- Supplementary Figure/Supplementary Figure 1.jpg
- Supplementary Figure/Supplementary Figure 10.jpg
- Supplementary Figure/Supplementary Figure 11.jpg
- Supplementary Figure/Supplementary Figure 12.jpg
- Supplementary Figure/Supplementary Figure 13.jpg
- Supplementary Figure/Supplementary Figure 14.jpg
- Supplementary Figure/Supplementary Figure 15.jpg
- Supplementary Figure/Supplementary Figure 16.jpg
- Supplementary Figure/Supplementary Figure 17.jpg
- Supplementary Figure/Supplementary Figure 18.jpg
- Supplementary Figure/Supplementary Figure 19.jpg
- Supplementary Figure/Supplementary Figure 2.jpg
- Supplementary Figure/Supplementary Figure 3.jpg
- Supplementary Figure/Supplementary Figure 4.jpg
- Supplementary Figure/Supplementary Figure 5.jpg
- Supplementary Figure/Supplementary Figure 6.jpg
- Supplementary Figure/Supplementary Figure 7.jpg
- Supplementary Figure/Supplementary Figure 8.jpg
- Supplementary Figure/Supplementary Figure 9.jpg
